# Supplementary material for: Side-Chain Immune Oxysterols Induce Neuroinflammation by Activating Microglia
Source: Int J Mol Sci. 2023 Oct 18;24(20):15288. doi: 10.3390/ijms242015288 (PMC10607006; doi:10.3390/ijms242015288)
Supplement: Supplementary file 1 [file ijms-24-15288-s001.zip]

Archive with 1 entries (1 files):
- ijms-2644172-supplementary.pdf
